# Supplementary material for: The Impact of Voluntary Policies on Parents’ Ability to Select Healthy Foods in Supermarkets: A Qualitative Study of Australian Parental Views
Source: Int J Environ Res Public Health. 2019 Sep 12;16(18):3377. doi: 10.3390/ijerph16183377 (PMC6765896; doi:10.3390/ijerph16183377)
Supplement: Supplementary file 1 [file ijerph-16-03377-s001.zip]

Archive with 2 entries (2 files):
- Supp Table 1.pdf
- Supp Figure 1.pdf
